# Supplementary material for: Exploration of Key Regulatory Factors in Mesenchymal Stem Cell Continuous Osteogenic Differentiation via Transcriptomic Analysis
Source: Genes (Basel). 2024 Dec 4;15(12):1568. doi: 10.3390/genes15121568 (PMC11675713; doi:10.3390/genes15121568)
Supplement: Supplementary file 1 [file genes-15-01568-s001.zip]

Archive with 1 entries (1 files):
- genes-3290372-supplementary.pdf
